# Supplementary material for: Novel COVID-19 vaccine hesitancy and acceptance, and associated factors, amongst medical students: a scoping review
Source: Med Educ Online. 2023 Feb 14;28(1):2175620. doi: 10.1080/10872981.2023.2175620 (PMC9930839; doi:10.1080/10872981.2023.2175620)
Supplement: Supplemental Material [file ZMEO_A_2175620_SM2120.zip]

Archive with 5 entries (4 files):
- Supplementary files/
- Supplementary files/Supplementary Material Captions.docx
- Supplementary files/Supplementary Material_Figure 2_Search stratedgy.docx
- Supplementary files/Supplementary Material_Figure 3_PRISMA diagram.docx
- Supplementary files/Supplementary Material_Figure1_PRIMSA checklist.docx
